# Supplementary material for: Characteristics of Diagnosed and Death Cases of Pneumoconiosis in Hubei Province, China, 1949–2019
Source: Int J Environ Res Public Health. 2022 Nov 27;19(23):15799. doi: 10.3390/ijerph192315799 (PMC9740043; doi:10.3390/ijerph192315799)
Supplement: Supplementary file 1 [file ijerph-19-15799-s001.zip]

Archive with 1 entries (1 files):
- ijerph-2050339-supplementary.pdf
